# Supplementary material for: Post-COVID trends in hospital financial performance: updated data from California paint an improved but challenging picture for hospitals and commercially insured patients
Source: Health Aff Sch. 2023 Aug 24;1(3):qxad039. doi: 10.1093/haschl/qxad039 (PMC11103726; doi:10.1093/haschl/qxad039)
Supplement: qxad039_Supplementary_Data [file qxad039_Supplementary_Data.zip]

Archive with 3 entries (3 files):
- coi_disclosure GM.docx
- coi_disclosure SM (1).docx
- technical appendix methods ver 7 29 2023.docx
